# Supplementary material for: Expressional and Prognostic Value of S100A16 in Pancreatic Cancer Via Integrated Bioinformatics Analyses
Source: Front Cell Dev Biol. 2021 Apr 12;9:645641. doi: 10.3389/fcell.2021.645641 (PMC8072221; doi:10.3389/fcell.2021.645641)
Supplement: Supplementary file 1 [file Data_Sheet_1.zip]

Archive with 3 entries (3 files):
- Image 1.JPEG
- Image 2.TIF
- Table 1.DOCX
